# Supplementary material for: The International/Canadian Hereditary Angioedema Guideline
Source: Allergy Asthma Clin Immunol. 2019 Nov 25;15:72. doi: 10.1186/s13223-019-0376-8 (PMC6878678; doi:10.1186/s13223-019-0376-8)
Supplement: Supplementary file 1 — Additional file 1. HAE RCT Evidence Tables. Randomized Controlled Trials. Includes data extraction, quality assessments, and study reference codes and citations for randomized controlled trials. [file 13223_2019_376_MOESM1_ESM.xlsx]

## Sheet: RCT Data
	Additional File 1: Data Extraction for Randomized Control Trials
	Study Reference	Study Design	# of Patients	Population	Intervention		Primary Outcome Measure	Primary Outcome Results	Secondary Outcome Measures and Results	Adverse Events	Analysis	Quality Summary: Cochrane Risk of Bias Tool and Source of Funding
	Recombinant Human C1-Esterase Inhibitor for Treatment of Acute Attacks
	Riedl-2014	Phase 3, double-blind, randomized placebo controlled	75 rhC1INH (n=44) Placebo (n=31)	age 13+ (18+ for patients outside US and Canada) Clinical symptoms of an eligible HAE attack with onset less than 5 hours before the time of initial evaluation	Efficacy of rhC1INH 50 IU/kg for acute attacks	Intravenous injection of rhC1INH (50 IU/kg for patients weighing <84 kg or 4,200 IU for patients weighing ≥ 84 kg; n = 44) or placebo (n = 31) for treatment of an eligible angioedema attack.	Primary efficacy end point was time to onset of sustained relief. After administration of study medication, the severity of the angioedema attack was assessed by the TEQ, VAS, and the IS for each symptomatic anatomic location at 15-minute intervals for 2 hours followed by 30-minute intervals through 6 hours. After discharge at 6 hours, the patient was sent home with the TEQ and VAS forms to compl…	The primary efficacy end point, time to onset of sustained relief from symptoms at the primary attack location, based on the TEQ, was significantly shorter in patients treated with rhC1INH (90 minutes) compared with patients treated with placebo (152 minutes, P = .031) Time to onset of sustained relief from symptoms based on the VAS score was significantly shorter in patients treated with rhC1INH…	Time to minimal symptoms at all attack locations, based on the TEQ, was shorter in patients treated with rhC1INH (303 minutes) compared with patients treated with placebo (483 minutes); this difference was not statistically significant (P = .078). Time to minimal symptoms at all attack locations, based on the VAS score, was significantly shorter in patients treated with rhC1INH compared with pati…	Two rhC1INH-treated patients experienced TEAEs of mild severity (procedural headache, fibrin D-dimer increase) within 4 hours after dosing. One patient experienced mild procedural headache, mild skin burning sensation, and moderate back pain at 15 minutes, 45 minutes, and 1 day, respectively, after rhC1INH administration; these TEAEs were assessed as possibly related to study drug. No other TEAEs…	ITT	Industry funding
	C1 INH-nf for Prophylaxis or Treatment of Acute Attacks
	Lumry-2014	Double-blind, randomized placebo controlled, multicenter, crossover	16 patients who completed SF-36 questionnaires (of 22 who participated in the study)	Age 18+ For data reported in this paper History of 2+ attacks/month (age 6+ for primary outcome measures previously captured in 10-Zuraw-2010)	QoL while receiving C1-INH-nf for prophylaxis and/or as treatment for acute attacks	Evaluation of QoL with the following treatment approaches: 1) C1 INH-nf infusions every 3 or 4 days with open-label C1 INH-nf (1000 U) in the event of an attack, 2) Acute open-label treatment in the absence of routine prevention 3)Placebo infusions every 3 or 4 days with the option of acute open-label treatment	Primary outcome measure for CT01005888 was efficacy: reported previously in 10-Zuraw-2010	Primary outcome measure for CT01005888 was efficacy: reported previously in 10-Zuraw-2010	SF-36 Version HRQoL questionnaire Patients had significantly better QoL outcomes while receiving C1 INH-nf for prevention than placebo. Significant differences were observed for all individual HRQoL domains. Physical component score: 43.92 ± 12.84 after C1 INH-nf vs 37.06 ± 11.60 after placebo Mental component score: 54.00 ± 7.82 after C1 INH-nf vs 44.98 ± 16.07 after placebo	Not stated	PP	Industry funding, insufficient details about adequate sequence generation and allocation concealment
	C1-INH for Prophylaxis in Children
	Aygoren-Pursun-2017 (Interim results)	Phase 3, randomized single-blind crossover	6 patients 500 U n=6 1,000 U n=6	Age ≥ 6 and <12 years (Interim results for first 6 patients that finished the study: 6 female patients with HAE type I and a median age of 10.5)	Efficacy of IV C1-INH in preventing attacks in children aged 6–11 years (Cinryze)	After the 12-week baseline observation period, 2 patients received 500 U C1-INH (for 12 weeks) followed by 1,000 U C1-INH (for 12 weeks), 4 patients received these treatment doses in the opposite sequence. Each patient received 23–24 injections of 500 U C1-INH and 22–24 injections of 1,000 U C1-INH.	Number of attacks per month in a 12-week treatment period.	The mean (SD) number of attacks after the observation period was 2.26 (1.62) attacks per month. The mean (SD) difference (normalized per month) in the number of attacks between the observation period and the treatment period was –1.89 (1.31) with 500 U and –1.89 (1.11) with 1,000 U, which is a reduction of –84.8 and –88.1%, respectively.	Secondary efficacy endpoints, also calculated for each patient in a 12-week period, were cumulative attack severity (the sum of the maximum symptom severity score recorded for each attack), cumulative daily severity (the sum of the maximum severity scores recorded for each day of symptoms), and number of attacks requiring acute treatment. These values were normalized for the number of days a pati…	Five patients experienced a total of 55 treatment-emergent adverse events (TEAEs): 25 TEAEs in 4 patients while receiving 500 U C1-INH and 30 TEAEs in 5 patients while receiving 1,000 U C1-INH. The adverse event profiles for both doses were comparable. No serious AE, thrombotic events, thromboembolic events, or study drug discontinuations occurred. One patient had 2 severe angioedema attacks duri…	FAS	Industry funding, single blinding, insufficient details about whether all outcome data was addressed
	Recombinant Human C1 Esterase Inhibitor for Prophylaxis
	Riedl-2017	Phase 2, double-blind, randomized placebo controlled crossover	32 randomized; 26 completed study	Age 13+ Functional C1-inhibitor <50% of normal 4+ attacks/mo for at least 3 months before study Patients receiving angiotensin-converting enzyme inhibitors excluded	Efficacy of recombinant human C1 esterase inhibitor to reduce frequency of HAE attacks	Each treatment sequence consisted of three 4 week treatment periods followed by a 1 week washout period. Within each treatment sequence, patients received rhC1-INH (50 IU/kg for patients <84 kg or 4200 IU for patients ≥84 kg) 2x weekly, rhC1-INH 1 x weekly and placebo (saline) 1x weekly, and placebo (saline) 2x weekly.	Number of attacks observed in each 4-week period.	Attack frequency was reduced with twice-weekly recombinant human C1 esterase inhibitor by up to 63.3% in the intention-to-treat population and 72.1% in the per protocol population, and with the once-weekly regimen by up to 34.9% and 44.4%, respectively. Recombinant human C1 esterase inhibitor significantly reduced the mean number of attacks: –4·4 attacks for 2x weekly (p<0·0001) and –2·8 attacks …	Proportion of patients with clinical response defined as a reduction of 50% or more in the number of attacks, with active treatment versus placebo. A reduction of 50% or more in the number of attacks that occurred during active versus placebo treatment (clinical response) was observed in most patients who received twice-weekly recombinant human C1 esterase inhibitor in the intention-to-treat popu…	Safety was assessed in all patients who received at least one injection of study medication 10 (34%) of 29 patients in 2x weekly group had AEs and 13 (45%) of 29 patients in 1x weekly group. Most were mild-to-moderate. Severe nasopharyngitis (1x weekly) and severe abdominal pain (2x weekly) reported in 1 patient each. No patient withdrew due to AE. Headache (2x weekly) and nasopharyngitis (1x wee…	ITT/ PP	Industry funding
	Subcutaneous C1-INH with Recombinant Hyaluronidase for Prophylaxis
	Weller-2017	Phase 2, double-blind, randomized dose-ranging, crossover	41 patients had evaluable AE-QoL data; 22 completed treatment	Age 12+ Patients receiving prophylactic IV C1-INH before must have <=1.0 moderate or severe attack per month during the 3 consecutive months before randomization and >=2.0 moderate or severe attacks per month during the 3 consecutive months before starting prophylaxis therapy.	Subcutaneous C1-INH with recombinant hyaluronidase (rHuPH20) for attack prophylaxis: effect on QoL	1000 U of C1-INH + 24,000 U of rHuPH20 or 2000 U of C1-INH + 48,000 U of rHuPH20 (cross-over, randomized order), single SC injection in the abdomen, every 3-4 days; Washout period of 7-30 days between arms (mean 13.1 median 11.0)	Primary outcome measure for NCT01756157 was to evaluate the efficacy of C1-INH with rHuPH20 to prevent angioedema attacks, and to assess the safety and tolerability of the two dosing regimens. This data was reported in Riedl 2016 (Conference abstract, so data not included in evidence table)	Primary outcome measure for NCT01756157 was to evaluate the efficacy of C1-INH with rHuPH20 to prevent angioedema attacks, and to assess the safety and tolerability of the two dosing regimens. This data was reported in Riedl 2016 (Conference abstract, so data not included in evidence table)	Quality-of-life assessment was a secondary study objective. AE-QoL instrument: Total score: Significantly improved from baseline to last available assessment. -8.1 CI -13.7 to -2.5. Three of four domains had significant improvements: Functioning: -12.8 CI -20.9 to -4.7 Fatigue/mood: ns Fear/shame: -10.3 CI -17.1 to -3.5 Nutrition: -7.6 CI -13.3 to -2.0 Total score improvement for 2000-U was 6.6 v…	Dosing discontinued due to observations in other clinical programs and emergence of non-neutralizing anti-rHuPH20 antibodies in 45% of patients. The presence of antibodies was not associated with impaired efficacy or any adverse clinical effects.	PP	Industry funding, insufficient details on blinding, allocation concealment and sequence generation. Potential bias introduced because of discontinuation of dosing in August 2013
	Self Administration of Subcutaneous C1-INH for Prophylaxis
	Longhurst-2017 (COMPACT)	Prospective, randomized, double-blind, placebo controlled, dose-ranging	90 40 IU/kg n=45 (C1-INH n=23 placebo n=22) 60 IU/kg n=45 (C1-INH n=22/ placebo n=23) Crossover design	Age 12+ ≥ 4 attacks in a consecutive 2-month period within 3 months before screening.	Self-administered subcutaneous CSL830 for prophylaxis	Four treatment sequences in a crossover design, each involving two 16-week treatment periods: either 40 IU or 60 IU of CSL830 per kilogram of body weight twice weekly followed by placebo, or vice versa. Observation period was 14 weeks per treatment period (after exclusion of the 2-week run-in or washout period).	Number of attacks of angioedema, as reported by the investigator. First tested the 60-IU dose of CSL830 versus low-volume placebo, and only if the null hypothesis was rejected at an alpha level of 0.05 then tested the 40-IU dose versus high-volume placebo.	Among patients who received CSL830, the rate of attacks of angioedema was lower than the rate among patients who received placebo. Mean difference, as compared with placebo, was –2.42 attacks per month (95% confidence interval [CI], –3.38 to –1.46) with 40 IU and –3.51 attacks per month (95% CI, –4.21 to –2.81) with 60 IU (P<0.001 for both comparisons). No significant difference was seen between …	Secondary efficacy end points were the percentage of patients who had a response (≥50% reduction vs. placebo in the number of attacks) and the number of times that rescue medication was used. In patients with data that could be evaluated at both doses, the median reduction in the normalized number of attacks versus placebo was 88.6% (interquartile range, 69.6 to 100.0) with 40 IU of CSL830 and 95…	Adverse events reported by similar proportions of patients in the CSL830 groups and placebo groups. Majority of reported AE were mild (in 95% of the patients in the 40-IU group, 76% of those in the 60-IU group, and 83% of those in the combined placebo group) and reported by the investigators to be resolved by the end of the trial (98% of the patients in the 40-IU group, 94% of those in the 60-IU …	ITT	Industry funding
	Lumry-2018 (COMPACT study: post hoc analysis)	Double-blind, randomized placebo controlled, cross-over	90 enrolled; 86 received at least one dose of C1-INH(SC); 86 received at least one dose of placebo	Age 12+ Must have experienced at least 2 HAE attacks during any consecutive 4-week period or at least 1 attack during the first 2 weeks of the run-in period	HRQoL outcomes in patients self-administering subcutaneous C1-INH for routine prevention of HAE attacks.	C1-INH(SC) 40 or 60 IU/kg twice weekly for 16 weeks, SC, preceded or followed by a placebo period (twice weekly SC injections) for 16 weeks Post hoc analysis of prespecified exploratory patient-reported outcome (PRO) endpoints related to anxiety and depression, work productivity and activity impairment, and satisfaction with treatment (HRQoL) from the COMPACT study.	HRQoL assessments at week 14 (last visit) included the European Quality of Life-5 Dimensions Questionnaire (EQ-5D-3L), the Hospital Anxiety and Depression Scale (HADS), the Work Productivity and Activity Impairment Questionnaire (WPAI), and the Treatment Satisfaction Questionnaire for Medication (TSQM). For each HRQoL assessment, the effect of C1-INH(SC) was evaluated by the mean and median diffe…	EQ-5D-3L (general health): treatment benefit with C1-INH(SC) (mean treatment difference, 8.53; 95% CI 4.10, 12.97) on VAS but not HSV scores. HADS (anxiety and depression): Anxiety score improved with treatment relative to placebo (-1.05, 95% CI -1.79, -0.31); no sig beneficial effect on depression. WPAI (work productivity): low level of health-related absenteeism at screening (6.6% mean). No mea…		The number of patients reporting on the side effects domain was too small for meaningful analysis	ITT	Industry funding
	Oral Plasma Kallikrein Inhibitor vs Placebo for Prophylaxis
	Aygoren-Pursun-2018 (APeX-1)	Double-blind, randomized, placebo-controlled, parallel-group, dose-response, multi-centre	77 underwent randomization; 75 received drug or placebo; 72 completed trial	18-70 years of age Clinical diagnosis of type I or type II hereditary angioedema 2+ attacks/mo for 3 consecutive months in 6 months before screening visit Exclusion: C1 inhibitor resistance suspected; using C1 inhibitor, androgens, or tranexamic acid for prophylaxis within 7 days of screening; treatment for acute attacks not excluded	Four doses of BCX7353 (62.5 mg, 125 mg, 250 mg, and 350 mg once daily) for the prevention of angioedema attacks over a 28-day period	Oral BCX7353, once daily at 350 mg, 250 mg, 125 mg, 62.5 mg; or placebo for 28 days	Number of confirmed attacks in days 8-28, inclusive	Significant and clinically meaningful differences in the rate of attacks were observed between patients who received BCX7353 at doses of 125 mg or more once daily and those who received placebo. LSM rate of attacks in placebo = 0.95/wk, differences in BCX7353 by dose: 350 mg, −45.5% (P = 0.006); 250 mg, −44.6%(P = 0.01); 125 mg, −73.8% (P<0.001); and 62.5 mg, −10.5% (P = 0.64).	The percent of attack-free days and the proportion of patients who were attack-free were higher with BCX7353 at doses of 125 mg or more than with placebo. Angioedema attacks according to anatomical location: a differential response was observed for peripheral attacks as compared with abdominal attacks, particularly at the 250-mg and 350-mg doses of BCX7353 (peripheral lower). The rate of peripher…	3 patients discontinued the trial due to an adverse event or laboratory abnormality (350 mg dose level). 67% of all AEs were grade 1. Dose-related gastrointestinal events: 350-mg 44%; 250-mg 50%; 125-mg 29%; 62.5-mg 14%; placebo 18%. 75% of such events grade 1, 20% grade 2, one patient in 350-mg group had grade 3 abdominal pain. Only grade 1 gastrointestinal events in 125-mg and 62.5-mg groups. 3…	ITT/ PP	Industry funding
	Avoralstat vs Placebo for Prophylaxis
	Riedl-2018 (OPuS-2)	Phase 3, double-blind, randomized, placebo-controlled, parallel-group	110 randomized 103 completed to week 12	Age 18+ Clinical diagnosis of type 1 or 2 C1-INH-HAE, minimum attack rate of 2/mo for 3 consecutive months within prior 6 months Exclusion: use of C1INH or tranexamic acid within 7 days of screening visit; androgens within 30 days (unless the subject was receiving a stable dose of androgens for 90 days prior, met attack freq, and planned to remain on androgens during study)	Efficacy and safety of prophylactic avoralstat 300 or 500 mg compared with placebo	Oral avoralstat (300mg or 500 mg) or placebo 3/day x 12 weeks	Angioedema attack rate (weekly) based on adjudicator-confirmed attacks	No significant difference: The least squares (LS) mean attack rates per week of confirmed attacks were 0.59, 0.68, and 0.59 for subjects during treatment with avoralstat 500 mg, avoralstat 300 mg, and placebo groups, respectively (P ≥ .5)	The number and % of attack-free days were similar between active and placebo treatment groups, with approximately 80% of the total days on study treatment attack-free. LS mean duration of all confirmed attacks was 25.4, 29.4, and 31.4 hours for subjects in the avoralstat 500 mg (P = .01), avoralstat 300 mg (P = .40), and placebo groups, respectively. The LS mean reduction from baseline (improveme…	No life-threatening AEs or treatment-related SAEs. 2 discontinuations due to AEs (angioedema attack, mild rash, both in 500 mg group). Most AEs were mild or moderate in severity. Grade 3 AEs: 300 mg: flatulence, diarrhea, abdominal distension; placebo: flatulence, headache; 500 mg: none. The nature and frequency of AEs were generally similar between the avoralstat treatment groups and placebo gro…	ITT	Industry funding, insufficient details about allocation concealment and sequence generation
	Lanadelumab vs Placebo for Prophylaxis
	Banerji-2017	Phase 1b, randomized double-blind, placebo-controlled, multiple-ascending-dose	29 Lanadelumab 300 mg (n=5) 400 mg (n=11) Placebo (n=13) (primary efficacy analysis population)	age 18+ ≥ 2 attacks/year, ≥ 2 attacks in 3 months before enrollment Exclusion: Received long-term prophylactic medications for HAE in the previous 90 days, exposure to an investigational drug or device within 90 days prior to study, used a C1 inhibitor within 7 days before trial enrollment, or had exposure in previous 5 years to a monoclonal antibody or recombinant protein bearing an Fc domain	Lanadelumab for prophylaxis during 50 day trial period	Lanadelumab total dose of 300 mg, or 400 mg in two administrations 14 days apart.	Rate of attacks of angioedema per week (day 8 to day 50) in the 300-mg and 400-mg groups as compared with placebo.	Between day 8 and day 50, all the patients in the 300-mg group were attack-free, as compared with 3 of 11 patients (27%) in the placebo group, (0 versus 0.37 attacks/week (P<0.001). Nine of 11 patients (82%) in the 400-mg group were attack-free, a rate of attacks per week (0.05) that was significantly lower than the rate with placebo (P = 0.005).	Patients in the 300-mg group, 400-mg group, and combined 300-mg and 400-mg groups had 100%, 88%, and 91% fewer attacks, respectively, than patients in the placebo group. In the post hoc modified intention-to-treat analysis, the 400-mg group had 95% fewer attacks than the placebo group (P = 0.002), and the combined 300-mg and 400-mg groups had 97% fewer attacks than the placebo group (P<0.001).	Safety population included all randomly assigned patients who received at least one dose of lanadelumab or placebo (24 patients received lanadelumab in total, including 4 patients with a total dose of 30 mg and 4 patients at 100 mg who were not included in efficacy analysis population.) No notable differences in AEs were apparent across dose groups. A total of 58% of the patients who received lan…	ITT	Industry funding, insufficient details about blinding, allocation concealment and sequence generation
	Banerji-2018 (HELP)	Phase 3, randomized, double-blind, parallel-group, placebo-controlled trial	125 randomized Lanadelumab 150mg every 4 weeks (n=28) 300mg every 4 weeks (n=29) 300mg every 2 weeks (n=27) Placebo (n=41) 113 (90.4%) completed the study	age 12+ HAE type I or II who had ≥1 attacks in 4 week run-in period	Lanadelumab for prophylaxis during 26 week (182 day) trial period	1 of 3 lanadelumab dose regimens: 150 mg every 4 weeks, 300 mg every 4 weeks, or 300 mg every 2 weeks. (Injections every 2 weeks, with every-4-week groups receiving placebo inbetween active treatments.)	Number of investigator-confirmed attacks of hereditary angioedema over the treatment period	All lanadelumab treatment regimens were more effective than placebo for the primary end point. The model-based mean number of attacks per month from days 0 through 182 was 1.97 (95% CI, 1.64-2.36) in the placebo group compared with 0.48 (95% CI, 0.31-0.73) in the 150-mg every-4-week group,0.53 (95% CI, 0.36-0.77) in the 300-mg every-4-week group, and 0.26 (95% CI, 0.14-0.46) in the 300-mg every-2…	Rate ratio for each lanadelumab group relative to placebo showed a statistically significant reduction in attack rates for all rank-ordered secondary efficacy analyses (adjusted P < .001 for all comparisons). For attacks requiring acute treatment, the mean per month difference in lanadelumab vs placebo was −1.32 (95% CI, −1.69 to −0.95) for the 150-mg every-4-week group, −1.21 (95% CI, −1.58 to −…	The majority (93.3%)of treatment-emergent adverse events related to lanadelumab were associated with the injection site. The higher incidence of related treatment-emergent adverse events among patients treated with lanadelumab was predominantly due to injection site pain (41.7% of lanadelumab-treated patients vs 26.8% placebo), Overall, the rates of injection site pain may have been associated wi…	ITT	Industry funding

## Sheet: RCT Quality Assesment
	Additional File 1: Quality Assessment for Randomized Control Trials
		Cochrane Risk of Bias Tool
	Study Reference	Adequate Sequence Generation?	Allocation Conceal-ment?	Blinding?	Incomplete Outcome Data Addressed?	Free of Selective Outcome Reporting?	Free of Other Bias?	Source of Funding	Other Comments	ClinicalTrials.gov
	Recombinant Human C1-Esterase Inhibitor for Treatment of Acute Attacks
	Riedl-2014	Y	Y	Y	Y	Y	Y	Pharming Technologies BV and Santarus, Inc		NCT01188564
	C1 INH-nf for Prophylaxis or Treatment of Acute Attacks
	Lumry-2014	U	U	Y	Y	Y	Y	Study funded by Lev Pharm. Data analysis funded by ViroPharma, Inc., now part of the Shire Group of Companies		NCT01005888
	C1-INH for Prophylaxis in Children
	Aygoren-Pursun-2017 (Interim results)	Y	Y	N	U	Y	Y	Shire ViroPharma Inc.	Single-blind: Patients and their parents or caregivers were blinded to the treatment sequence	NCT02052141
	Recombinant Human C1 Esterase Inhibitor for Prophylaxis
	Riedl-2017	Y	Y	Y	Y	Y	Y	Pharming Technologies		NCT02247739
	Subcutaneous C1-INH with Recombinant Hyaluronidase for Prophylaxis
	Weller-2017	U	U	U	Y	Y	N (see comment)	ViroPharma Biologics, Inc., now part of the Shire Group of Companies	Dosing was discontinued in August 2013, after discussions with the U.S. Food and Drug Administration as a precaution related to observations from other clinical programs conducted by different sponsors and due to the emergence and unexpected incidence and titer of non-neutralizing antirHuPH20 antibodies in 45% of the patients	NCT01756157
	Self Administration of Subcutaneous C1-INH for Prophylaxis
	Longhurst-2017 (COMPACT)	Y	Y	Y	Y	Y	Y	CSL Behring		NCT01912456
	Lumry-2018 (COMPACT study post hoc analysis)	Y	Y	Y	Y	Y	Y	CSL Behring	The HRQoL data were analyzed within the “HRQoL population,” consisting of all patients in the intent-to-treat population who provided at least 1 HRQoL assessment. All score values were summarized by visit and treatment.	Post hoc analysis of NCT01912456
	Oral Plasma Kallikrein Inhibitor vs Placebo for Prophylaxis
	Aygoren-Pursun-2018 (APeX-1)	Y	Y	Y	Y	Y	Y	BioCryst Pharmaceuticals	Data for the primary end point are shown for the effective dosing period in the intention-to treat population. Data are also presented for the per-protocol population and during the entire dosing period. The primary efficacy analysis was conducted without imputation for missing data.	NCT02870972
	Avoralstat vs Placebo for Prophylaxis
	Riedl-2018 (OPuS-2)	U	U	Y	Y	Y	U	BioCryst Pharmaceuticals		NCT02303626
	Lanadelumab vs Placebo for Prophylaxis
	Banerji-2017	U	U	Y	Y	Y	Y	Dyax		NCT02093923
	Banerji-2018	Y	Y	Y	Y	Y	Y	Dyax Corp (now Shire Human Genetic Therapies)		NCT02586805

## Sheet: RCT Citations + Study Refs
Additional File 1: Study Reference Codes and Citations for Randomized Control Trials Published Between 2013-2018
Code	Citation
Aygoren-Pursun-2018	Aygoren-Pursun E, Bygum A, Grivcheva-Panovska V, Magerl M, Graff J, Steiner UC, et al. Oral plasma kallikrein inhibitor for prophylaxis in hereditary angioedema. New England Journal of Medicine. 379(4):352-362, 2018 07 26.
Aygoren-Pursun-2017	Aygoren-Pursun E, Soteres D, Moldovan D, Christensen J, Van Leerberghe A, Hao J, et al. Preventing hereditary angioedema attacks in children using cinryze: Interim efficacy and safety phase 3 findings. International Archives of Allergy & Immunology. 173(2):114-119, 2017.
Banerji-2018	Banerji A, Riedl MA, Bernstein JA, Cicardi M, Longhurst H, Zuraw B, et al. Effect of lanadelumab compared with placebo on prevention of hereditary angioedema attacks: A randomized clinical trial. JAMA. 2018;320(20):2108–2121.
Banerji-2017	Banerji A, Busse P, Shennak M, Lumry W, Davis-Lorton M, Wedner HJ, et al.Inhibiting plasma kallikrein for hereditary angioedema prophylaxis. New England Journal of Medicine. 376(8):717-728, 2017 02 23.
Longhurst-2017	Longhurst H, Cicardi M, Craig T, Bork K, Grattan C, Baker J, et al. Prevention of hereditary angioedema attacks with a subcutaneous C1 inhibitor. New England Journal of Medicine. 376(12):1131-1140, 2017 03 23.
Lumry-2018	Lumry WR, Craig T, Zuraw B, Longhurst H, Baker J, Li HH, et al. Health-Related Quality of Life with Subcutaneous C1-Inhibitor for Prevention of Attacks of Hereditary Angioedema. The Journal of Allergy & Clinical Immunology in Practice. 6(5):1733-1741.e3, 2018 Sep - Oct.
Lumry-2014	Lumry WR, Miller DP, Newcomer S, Fitts D, Dayno J. Quality of life in patients with hereditary angioedema receiving therapy for routine prevention of attacks. Allergy & Asthma Proceedings. 35(5):371-6, 2014 Sep-Oct.
Riedl-2018	Riedl MA, Aygoren-Pursun E, Baker J, Farkas H, Anderson J, Bernstein JA, et al. Evaluation of avoralstat, an oral kallikrein inhibitor, in a Phase 3 hereditary angioedema prophylaxis trial: The OPuS-2 Allergy. 73(9):1871-1880, 2018 Sep.
Riedl-2017	Riedl MA, Grivcheva-Panovska V, Moldovan D, Baker J, Yang WH, Giannetti BM et al. Recombinant human C1 esterase inhibitor for prophylaxis of hereditary angio-oedema: a phase 2, multicentre, randomised, double-blind, placebo-controlled crossover trial. Lancet. 390(10102):1595-1602, 2017 Sep 30.
Riedl-2014	Riedl MA, Bernstein JA, Li H, Reshef A, Lumry W, Moldovan D, et al. Recombinant human C1-esterase inhibitor relieves symptoms of hereditary angioedema attacks: phase 3, randomized, placebo-controlled trial. Ann.Allergy Asthma Immunol. 2014 Feb;112(2):163-169.e1
Weller-2017	Weller K, Maurer M, Fridman M, Supina D, Schranz J, Magerl M. Health-related quality of life with hereditary angioedema following prophylaxis with subcutaneous C1-inhibitor with recombinant hyaluronidase. Allergy & Asthma Proceedings. 38(2):143-151, 2017 Mar 16.
