# Supplementary material for: The International/Canadian Hereditary Angioedema Guideline
Source: Allergy Asthma Clin Immunol. 2019 Nov 25;15:72. doi: 10.1186/s13223-019-0376-8 (PMC6878678; doi:10.1186/s13223-019-0376-8)
Supplement: Supplementary file 2 — Additional file 2. HAE Lower Quality Comparison Study Evidence Tables. Lower Quality Comparison Studies. Includes data extraction, quality assessments, and study reference codes and citations for lower quality comparison studies. [file 13223_2019_376_MOESM2_ESM.xlsx]

## Sheet: Comparison Study Data 
	Additional File 2: Data Extraction for Lower Quality Comparison Studies
	Study Reference	# of Subjects	Intervention	Outcome Measures	Outcome Results	Adverse Events
	Acute Treatment
	Icatibant for Treatment of Acute Attacks
	Hernandez_ Fernandez_de_ Rojas-2015 Self vs HCP Administration	170 patients; 652 attacks treated with icatibant. 198 (31.5%) were treated by an HCP 431 attacks (68.5%) were defined as self-treated (data not recorded for 23 attacks).	Comparison of characteristics and outcomes of acute HAE attacks treated with self-administered and HCP-administered icatibant. Icatibant was used in 652 attacks in 170 patients with HAE type I/II.	Time to treatment (defined as time from onset of attack to first icatibant injection), time to resolution (defined as time from injection to resolution of symptoms) and attack duration (defined as total time from onset of attack to symptom resolution).	The median time from the onset of an HAE attack to the first administration of icatibant was almost 1 h shorter for self-administration (1.5 h; IQR 0.5–5.0) compared with HCP administration (2.4 h; IQR 1.0–8.2; p = 0.016). Similarly, significantly more attacks were treated within 1 h by self-administration than by HCP administration (37.8 vs. 20.2%, respectively; p =0.002; fig. 2 a). Similar tren…	Overall, 21 patients reported 38 AEs. Fourteen AEs considered possibly or probably related to icatibant were recorded in 4 patients: 6 events of injection site erythema in a single patient, and single events of chest discomfort, drug inefficacy, feeling hot, gastritis, decreased blood pressure, headache and depression; 1 event was unclassified. Thirteen patients each experienced 1 SAE: 3 patients…
	Otani -2017 Self vs HCP Administration	19 patients age 18+ received icatibant for 79 distinct attacks 29 HCP-administration 50 self-administration 10 both HCP-administration and self-administration 9 subjects reported data for only 1 type of treated HAE attack (HCP-admin, n=8; self-admin, n=1)	Prospective, multicenter comparison of icatibant self administration and HCP-administration at medical facilities in USA The first 2 HAE attacks after enrollment were treated at medical facilities. Subjects were instructed by a health are professional on self-administration during icatibant treatment for the second HAE attack. Icatibant was self-administered for all subsequent attacks.	For each treated HAE attack, efficacy, safety, and tolerability data were recorded, including visual analog scale (VAS) and patient symptom score (PSS). Comparison between self-administration and HCP-administration	The mean duration of time from onset of HAE attack to administration of icatibant was 137 minutes shorter with self administration (143 ± 226 minutes) compared with HCP administration (361 ± 503 minutes; P < .0001. The mean HAE attack duration (between onset of HAE attack and complete symptom resolution) was significantly shorter with self-administration (547 ± 510 minutes) compared with HCP-admi…	There were no serious AEs related to icatibant. Four mild AEs (fatigue, fever, dizziness, and nausea) were reported throughout the duration of the study. These 4 AEs occurred in 4 separate individual subjects after 4 distinct attacks, all treated with HCP administration. None of these events required discontinuation of future icatibant treatment.
	C1-INH for Treatment of Acute Attacks
	Craig-2013 Time to Treatment	IMPACT 1: 83 patients who were treated for a single HAE attack with either 20 IU/kg of C1-INH or placebo IMPACT 2: 56 patients who were also enrolled in IMPACT 1 (except for 3 patients who had been eligible for IMPACT 1 but were directly enrolled in IMPACT 2), with a total of 1073 treated attacks	Assess the effect of time to treatment (<6 vs ≥6 hours after start of an attack) with 20 U/kg of C1-INH concentrate: A post hoc analysis of 2 studies: IMPACT 1 (randomized, placebo-controlled) and IMPACT 2 (open-label, uncontrolled extension) Because of differences in study design, the data sets were analyzed separately. IMPACT 1 data were analyzed using Cox regression with hazard ratios (HRs). F…	Effect of time to treatment with 20 U/kg of C1-INH concentrate (times to onset of symptom relief and complete resolution of symptoms) was analyzed using data obtained from IMPACT 1 and IMPACT 2. Two categories (<6 and 6 hours) after start of an attack were used for the time-to treatment analyses to maximize the numbers of patients in each category.	With 20 IU/kg of C1-INH concentrate, median times to onset of symptom relief were similar for treatment within less than 6 hours and after 6 or more hours (approximately 0.3 to 0.5 hours for both IMPACT1 and 2. However, all patients who received 20IU/kg of C1-INH concentrate within less than 6 hours in IMPACT 1 achieved onset of symptom relief within 1.25 hours after treatment, whereas more than …	Not stated.
	Bernstein-2014 Body Weight Based Dosing	57 patients (age ≥6 years); total of 1085 HAE attacks 24 (42%) treated for 530 attacks were of normal body weight, 20 (35%) treated for 451 attacks were overweight, and 13 (23%) treated for 104 attacks were obese.	In this retrospective study, data were analyzed from subjects who participated in the open-label IMPACT2 study conducted from August 2005 to February 2010 at 15 centers in North America. All subjects with acute attacks of HAE at any body site were eligible for treatment with 20 IU/kg of the C1-INH concentrate. Additional doses of C1-INH concentrate could be administered if necessary. For this pos…	Treatment response end points included the time to onset of symptom relief (SR) and the time to complete resolution of symptoms (CR), both of which were analyzed on a per-patient basis by using the mean values over all attacks for each patient.	The median times to onset of SR after C1-INH administration were similar in the 3 patient groups, and the 95% CIs of all 3 overlapped, although there was a trend toward increased time to SR with increasing BMI. Median (95% CI) time to SR was 0.37 hour (0.29–0.57) in normal-weight patients, 0.48 hour (0.39–0.53) in overweight patients, and 0.58 hour (0.41–0.94) in obese patients. Median times to C…	No relevant differences were seen in the incidence of AEs in patients in the 3 categories of BMI.
	Zanichelli-2018 Self-Administration	20 patients enrolled; 15 patients completed the study. 189 attacks total were recorded (annual median rate of 4 attacks/patient) All patients enrolled had type 1 HAE	Self-administration with pnf C1-INH (Berinert®) in patients with Hereditary Angioedema (SABHA): observational, monocenter, prospective study. C1-INH-HAE patients referring to the Luigi Sacco Hospital, in Milan, that attended two sessions of self-infusion training course in the period March 2014–July 2015 were enrolled in the study. Assessment visits at the clinic: screening/enrollment (visit 1), …	The primary endpoint is monitoring the safety and feasibility of pnf C1-INH self-infusion in a “real-world” setting. The secondary endpoint is to evaluate the effect of self-infusion on the QoL and the need for access to Emergency Room for infusion of Berinert®.	Global satisfaction grew over time during the study period, this increase was statistically significant (p = 0.0072) between the first and the second quarter of drug use. The median total HAE-QoL score at baseline was 86 (IQR: 76–103) and improved in a non-significant manner throughout the study period. 8% of the attacks treated with Berinert® required ER admission/healthcare professional help in…	In most attacks no side effects were reported. The number of attacks with side effects decreased over time, from 37% to 13%.
	Petraroli -2015 Home Therapy	17 patients switched to home therapy (53% female, mean age 32.2 years). Four of these patients were self-injecting the pdC1-INH concentrate, while 13 patients were injected by a trained family member.	Subjects participated in a training course designed by physicians of the center and by a nurse with experience teaching self-administration to patients with hemophilia which consisted of a theory session (approximately 2 h) and a practical session (approximately 3 h). After attending the training course, patients willing to switch to home therapy were followed for 12 months. Patients switching to…	The mean (±SD) annual, per-patient number of hospitalizations (including visits to the ED) and missed work or school days, the mean time from attack onset to therapy administration, and treatment outcomes (i.e. the mean time to symptom improvement and to symptom resolution) with conventional administration were calculated and compared to those after the switch to home therapy. The economic analys…	Home therapy with pdC1-INH concentrate was associated with a significantly lower number of hospitalizations (mean annual per-patient number of hospitalizations, respectively: 16.8 vs. 2.1, p = 0.003). Home therapy was also associated with a significantly lower number of missed work and school days (mean annual per-patient number of missed work/school days, respectively: 20.3 vs. 7.1, p = 0.037). …	Home therapy proved safe. Over the 12-month observation period, no unexpected or severe adverse events were reported with home therapy
	Bork-2017 (Treatment data; same study included LTP data captured separately)	11 patients: 143 facial attacks; 2 abdominal attacks compared to 108 untreated attacks in the same 11 individuals suffering from HAE-FXII	Effect of pdC1-INH in 143 facial; 2 abdominal attacks compared to 108 untreated attacks in the same 11 individuals suffering from HAE-FXII Attacks treated with 500 IU pdC1-INH (134 attacks) or 1000 IU pdC1-INH (11 attacks)	In patients having acute facial and abdominal attacks, the efficacy of pdC1-INH was determined by an intraindividual comparison of the attack duration of treated and untreated attacks.	The mean duration of the 143 treated facial attacks (mean: 26.6 h; SD: 10.1 h) was significantly shorter than that of the previous 88 untreated facial attacks (mean: 64.1 h; SD: 28.0 h; P < 0.01), and thus, application of pdC1-INH was shortening the facial swellings by 58.5% on average. Laryngeal attacks were reported by 15 of (20.8%) 72 patients and totalled 82 attacks. Of them, 67 were untreate…	Not stated.
	Li-2017 Severe Attacks	Of 75 adults in the RCT, 43 had severe attacks and received either rhC1-INH (n =24) or placebo (n =19) Open-label rhC1-INH rescue therapy was administered to 1 of 24 in the rhC1-INH group (4.2%) and 10 of 19 in the placebo group (52.6%).	Post hoc analysis of the subset of patients with severe HAE attacks from a double-blind RCT and associated OLE study (NCT01188564): treatment with rhC1-INH vs placebo. Patients in the RCT were eligible for inclusion in the post hoc analysis if they were randomly assigned to treatment and if the HAE attack met the level of attack severity (a VAS score o f≥75 mm) just before administration of the s…	The median time to the beginning of symptom relief (TEQ)	The median time to the beginning of symptom relief for patients with severe HAE attacks was significantly shorter with rhC1-INH (90.0 minutes [95% CI, 47.0–120.0 minutes]) than with placebo (334.0 minutes [95% CI, 105.0 to not calculable minutes]; p = 0.02). By the end of 24 hours of follow-up, 91.7% (22/24) and 47.4% (9/19) of the patients had achieved relief of symptoms in the rhC1-INH and plac…	Not stated.
	Bork-2015	84 Patients: 38 patients treated for successive cutaneous attacks in IMPACT 2 46 historical control patients who had cutaneous attacks that were not treated as part of an earlier study Subset analyses for facial edema (treated group, 21 patients; untreated group, 33 patients) and peripheral edema (30 patients in each group).	Two patient groups were compared in this study: an active treatment group of patients who were treated for successive cutaneous attacks with 20 IU/kg of C1-INH concentrate (Berinert; CSL Behring, Marburg, Germany) in the open-label, uncontrolled IMPACT 2 study, and a group of historical control patients who had cutaneous attacks that were not treated and were part of an earlier study (Bork et al,…	Average attack duration (AAD) per patient (per-patient average of the durations between attack onset and complete resolution of all attack symptoms) Efficacy data in this analysis relates to acute attacks of cutaneous edema of any severity that occurred in the face or peripheral locations. Subset analyses for facial edema (treated group, 21 patients; untreated group, 33 patients) and peripheral e…	The AAD per patient of all cutaneous attacks or facial and peripheral cutaneous attack subsets was significantly faster with C1-INH treatment than without treatment (Wilcoxon and log-rank tests, both p < 0.0001 for all comparisons). Mean AAD per patient for all cutaneous attacks was shorter in the treated patients (2.04 days) compared with the untreated patients (3.74 days), and the difference in…	Not stated.
	Icatibant vs pdC1-INH for Treatment of Acute Attacks
	Federici-2018	167 patients (1508 attacks) Overall, 133 of 167 patients (79.6%) reported attacks during the study period	Prospective observational study: patients recorded in a dedicated diary every time that they experienced an attack: (1) time of onset of symptoms; (2) time of complete resolution; (3) attack location (peripheral, abdominal, facial, laryngeal); (4) attack severity; (5) medication(s) and dose(s) used for treating the attack, and time of administration. All patients had ODT available at home and wer…	Times to attack resolution (starting from either the onset of symptoms, or the time of administration of the first-line on-demand treatment), and remission rates.	Compared with no treatment, both icatibant and pdC1-INH significantly reduced overall attack times from onset to complete resolution of symptoms (χ2 164, p<0.001). However, icatibant showed faster resolution times from treatment administration, compared with pdC1-INH (χ2 10.6, p=0.001). Forty-four attacks (2.9%) required a second treatment, and this proportion was found to be higher if the firstl…	Not stated.
	Self-Administered Therapy for Treatment of Acute Attacks (Various Medications)
	Wang-2015	59 patients 71.19% (n=42) self-administering, 8.47% (n=5) received care from a nurse at home, 16.95% (n=10) received care in emerg,,] and 3.39% (n=2) received care at a physician’s office	A 26-question telephone survey was conducted, focusing on barriers, concerns, satisfaction, and benefits of self-administered therapy. Patients were also asked to describe their levels of anxiety and depression, the results of which are provided here. 3 most widely used medications were Berinert (20.34%, n=12), Cinryze (8.47%, n=5), and icatibant (Firazyr; 27.12%, n=16). Icatibant also was common…	Self-reported depression and anxiety scores. Note: Only relevant outcomes confirmed in inclusion criteria (levels of anxiety and depression) are captured here.	Participants were surveyed on their levels of depression and anxiety, which were categorized as always, more than half the day, less than half the day, rarely, and never. Most participants reported at least some level of depression, although the non-self-administered group had the most participants who reported no depression (70.59%, n=12, P=.014) or anxiety (58.82%, n=10, P=.020). Then, the grou…	Not stated.
	Home Therapy (C1-INH or Icatibant) for Treatment of Acute Attacks
	Bygum-2014	39 patients who learned on-demand home treatment, 37 patients who answered a questionnaire on burden of illness before and after learning to self-inject.	Patients participated in a home therapy training programme, which includes training by a specialist nurse and regular follow-up at the HAE Centre to acquire evidence on the efficacy, safety and adherence to the treatment plan, with documentation of treatment in a patient diary. Home therapy with subcutaneous icatibant or intravenous pdC1INH is offered to all Danish patients with frequent or debil…	For 39 patients who learned on-demand home treatment: Number of hospital visits before vs after home therapy training. Subgroup of 37 patients who completed burden of illness questionnaire: impact of burden of illness, psychological impact, physical impact before and after learning to self-inject	Home therapy reduced the mean number of acute hospital visits by 84% (from 3.8 visits/year before training to 0.6 visits/year after training). The number of treated attacks increased 3-fold when patients changed from acute hospital treatment to home therapy as the mean number of attacks went up from 12 to 36 attacks per year. Six patients used a total of 4,913 vials of C1INH concentrate in the ob…	No serious adverse events were reported in the ODT patients with pdC1INH, icatibant or high-dose tranexamic acid. Most patients injecting icatibant had transient local reactions with redness, swelling, itching or pain. No serious complications to home therapy were seen.
	Long-Term Prophylaxis
	17-a-Alkylated Androgens for Long-Term Prophylaxis
	Zuraw-2016	650 adult patients in the US with self-reported history of physician-diagnosed HAE divided into 3 groups: Group 1, never AA: 126 subjects who had never used androgens Group 2: prior AA: 180 subjects who had previously used androgens but not currently using them Group 3: current AA: 344 current androgen users	A retrospective cross-sectional study on 650 subjects with HAE utilizing a one time, anonymous, web based survey performed in 2008. Based on an initial questionnaire, patients were routed to one of the following questionnaires: never used 17-a-Alkylated androgens (AA), previously used but discontinued AA or currently using AA.	Frequency and severity of attacks, number of ED visits per year, hospital admissions due to HAE, and days using narcotic pain medicines per year between the 3 groups. Subject perception of effectiveness of AA and eagerness to stop AA once effective alternative medicines available.	Statistical analysis revealed that androgens decreased attack frequency and severity in previous 17-a-Alkylated androgen (AA) users (P < .0001) and current AA users (P < .0001). Substantial variability in the effectiveness was observed. Users who discontinued AA reported significantly lesser benefit. Number of ED visits per year, hospital admissions due to HAE, and days using narcotic pain medici…	The majority of subjects reported side effects from AA. On average, subjects reported 5.2 +/- 0.2 that were moderate or worse and 2.8 +/- 0.2 side effects that were severe or very severe. In group 2, 83% experienced at least a moderate side effect, and 69% experienced a severe or very severe side effect. In group 3, 87% experienced at least a moderate side effect, and 69% experienced a severe or …
	Tranexamic Acid for Long-Term Prophylaxis
	Wintenberger-2017	12 patients had HAE with C1-inhibitor deficiency, 6 had HAE without C1-inhibitor deficiency.	National (France) retrospective observational study to assess the use of tranexamic acid (TA) as maintenance treatment for non-histaminergic AE (HAE or idiopathic nonhistaminergic AE) Data gathered using a questionnaire relating to the diagnosis of AE, how TA and other treatments were administered, and the number of attacks over the 6 months prior to and the 6 months following the start of treatm…	Efficacy of tranexamic acid (number of attacks & severity in 6 months prior to TA and after starting TA) and tolerance (undesirable events, reduction in dose due to UE and discontinuation due to UE)	HAE with C1-inhibitor deficiency (n=12): Attacks in the 6 months prior to TA: mean 14 (range 3,48) Of which severe attacks: mean 3 (range 1,6) (2 cases with missing data) Attacks in the 6 months after starting TA: mean 7 (range 0,24) Of which severe attacks: 1 (range 0,3) (2 cases with missing data) HAE with normal C1-inhibitor (n=6): Attacks in the 6 months prior to TA: mean 16 (range 6,50) Of w…	Undesirable effects in HAE with C1-inhibitor deficiency: 6 UE in 4 patients (Digestive (3), migraine (1), limb pains (1), weakness (1)). Reduction in dose due to UE: 2 patients. No patients discontinued due to UE Undesirable effects in HAE with normal C1-inhibitor: 3 UE in 3 patients ( Digestive (3)). Reduction in dose due to UE: 1 patient. No patients discontinued due to UE
	Deroux-2016	51 patients with FXII-HAE; 10 who received prophylactic doses of tranexamic acid	A survey was launched through the French National Center of Reference for Angioedema (CREAK) to study the clinical, biological and therapeutic characteristics of patients with HAE linked to a mutation of FXII gene. All members of CREAK were contacted to register retrospectively and describe all patients followed for FXII-HAE since 2006.	Efficacy of tranexamic acid (median dose of 2 g/day) in the prevention of recurrent attacks of FXII-HAE	Few patients received long term prophylaxis, although 10 patients (26%) received prophylactic doses of tranexamic acid (median dose of 2 g/day) that seemed to be effective in the prevention of recurrent attacks of FXII-HAE, as the frequency of attacks decreased by 64% (average number attacks prior to starting prophylactic treatment: 8.7/year versus 3.8/year during treatment, P=0.07).	No reported side effects in patients receiving prophylactic doses of tranexamic acid.
	Progestins and Discontinuation of Estrogen-Containing Oral Contraceptives for Long-Term Prophylaxis
	Bork-2017 (LTP data; same study included treatment data captured separately)	16 women who discontinued eOC	Sixteen women discontinued estrogen-containing oral contraceptives (eOC) and received progestins for LTP of HAE-FXII and for continuing oral contraception, 15 of them desogestrel (progestin-only pill, POP) and one woman an etonogestrel implant.	Intraindividual comparison of the frequency of attacks before and during LTP.	During this treatment, 15 (93.7%) of 16 women were symptom-free. Only one woman had three mild lip swellings during the first month of desogestrel intake. The mean reduction in attack frequency was 99.8% (from 1220 attacks before to three attacks under progestins. However, it is impossible here to distinguish the effects between discontinuing eOC and treatment with progestins.	Not stated.
	Special Populations: Pediatrics (From 2013 Search Results)
	30-Kreuz-2012	15 pediatric patients on demand treatment, 5 pediatric patients receiving individual replacement treatment (IRT)	Home therapy - retrospective observational study. On-demand treatment involved self administration of pC1-INH at home on presentation of edema or other typical symptoms of an attack after consulting with the clinic. IRT involved self-administration of pC1-INH at home after early signs for the onset of an attack (e.g., pain, nausea, typical skin irritation, croakiness), before the onset of edema. …	Time from start of treatment to initial symptom relief, median number of treatments, mean number of days in hospital, school days missed	Median time from start of treatment to initial symptom relief was significantly shorter with home therapy (40 min) than with physician-based therapy (60 min). This trend was also seen in patients using on-demand treatment and IRT. Due to the low number of patients on IRT, the differences compared to physician-based therapy could not reach statistical significance at the p < 0.05 level. Across all…	No side effects were reported retrospectively by any of the patients, including injection site–related effects. There were no cases of seroconversion for HIV or hepatitis A, B, C, and G.

## Sheet: Citations and Study Refs
Additional File 2: Study Reference Codes and Citations for Lower Quality Comparison Studies Published Between 2013-2018 and Studies for Special Populations of Interest (ie Pediatrics and Pregnancy) Published Between 1964-2018
Code	Focus	Citation
Acute Treatment
Icatibant for Treatment of Acute Attacks
Hernandez_ Fernandez_de_ Rojas-2015	Self vs HCP administration	Hernandez Fernandez de Rojas D, Ibanez E, Longhurst H, Maurer M, Fabien V, Aberer W, et al. Treatment of HAE attacks in the Icatibant Outcome Survey: An analysis of icatibant self-administration versus administration by health care professionals. Int.Arch.Allergy Immunol. 2015;167(1):21-28.
Otani -2017	Self vs HCP administration	Otani IM, Lumry WR, Hurwitz S, Li HH, Craig TJ, Holtzman NS, et al. Subcutaneous icatibant for the treatment of hereditary angioedema attacks: Comparison of home self-administration with administration at a medical facility. The Journal of Allergy & Clinical Immunology in Practice. 5(2):442-447.e1, 2017 Mar – Apr.
C1-INH for Treatment of Acute Attacks
Craig-2013	Time to treatment	Craig TJ, Rojavin MA, Machnig T, Keinecke HO, Bernstein JA. Effect of time to treatment on response to C1 esterase inhibitor concentrate for hereditary angioedema attacks. Ann.Allergy Asthma Immunol. 2013 Sep;111(3):211-215.
Bernstein-2014	Body weight based dosing	Bernstein JA, Machnig T, Keinecke HO, Whelan GJ, Craig TJ. The effect of weight on the efficacy and safety of C1 esterase inhibitor concentrate for the treatment of acute hereditary angioedema. Clinical Therapeutics. 36(4):518-25, 2014 Apr 01.
Zanichelli-2018	Self-administration	Zanichelli A, Azin GM, Cristina F, Vacchini R, Caballero T. Safety, effectiveness, and impact on quality of life of self-administration with plasma-derived nanofiltered C1 inhibitor (Berinert®) in patients with hereditary angioedema: the SABHA study. Orphanet J Rare Dis. 2018 Apr 10;13(1):51.
Petraroli -2015	Home therapy	Petraroli A, Squeglia V, Di Paola N, Barbarino A, Bova M, Spano R, et al. Home therapy with plasma-derived C1 inhibitor: A strategy to improve clinical outcomes and costs in hereditary angioedema. Int.Arch.Allergy Immunol. 2015;166(4):259-266.
Bork-2017	Treatment data (Same study also listed below with LTP data)	Bork K, Wulff K, Witzke G, Hardt J. Treatment for hereditary angioedema with normal C1-INH and specific mutations in the F12 gene (HAE-FXII). Allergy. 72(2):320-324, 2017 Feb.
Li-2017	Post hoc analysis - severe attacks	Li HH, Reshef A, Baker JW, Harper JR, Relan A. Efficacy of recombinant human C1 esterase inhibitor for the treatment of severe hereditary angioedema attacks. Allergy & Asthma Proceedings. 38(6):456-461, 2017 Nov 05.
Bork-2015	Cutatneous attacks in IMPACT2	Bork K, Craig TJ, Bernstein JA, Feuersenger H, Machnig T, Staubach P. Efficacy of C1 esterase inhibitor concentrate in treatment of cutaneous attacks of hereditary angioedema. Allergy Asthma Proc. 2015 May-Jun;36(3):218-224.
Icatibant or pdC1-INH for Treatment of Acute Attacks
Federici-2018		Federici C, Perego F, Borsoi L, Crosta V, Zanichelli A, Gidaro A, et al. Costs and effects of on-demand treatment of hereditary angioedema in Italy: a prospective cohort study of 167 patients. BMJ Open. 8(7):e022291, 2018 Jul 30.
Self-Administered Therapy
Wang-2015	Self-administration (depression and anxiety)	Wang A, Fouche A, Craig TJ. Patients perception of self-administrated medication in the treatment of hereditary angioedema. Ann.Allergy Asthma Immunol. 2015 Aug;115(2):120-125.
Home Therapy (C1-INH or Icatibant) for Treatment of Acute Attacks
Bygum-2014	Home therapy	Bygum A. Hereditary angioedema - consequences of a new treatment paradigm in Denmark. Acta Derm.Venereol. 2014 Jul;94(4):436-441.
Long-Term Prophylaxis
17-a-Alkylated Androgens for Long-Term Prophylaxis
Zuraw-2016		Zuraw BL, Davis DK, Castaldo AJ, Christiansen SC. Tolerability and effectiveness of 17-alpha-alkylated androgen therapy for hereditary angioedema: A re-examination. The Journal of Allergy & Clinical Immunology in Practice. 4(5):948-955.e15, 2016 Sep-Oct.
Tranexamic Acid for Long-Term Prophylaxis
Wintenberger-2017		Wintenberger C, Boccon-Gibod I, Launay D, Fain O, Kanny G, Jeandel PY, et al. Tranexamic acid as maintenance treatment for non-histaminergic angioedema: analysis of efficacy and safety in 37 patients. Clin.Exp.Immunol. 2014 Oct;178(1):112-117.
Deroux-2016		Deroux A, Boccon-Gibod I, Fain O, Pralong P, Ollivier Y, Pagnier A, et al. Hereditary angioedema with normal C1 inhibitor and factor XII mutation: A series of 57 patients from the French National Center of Reference for Angioedema. Clinical & Experimental Immunology. 185(3):332-7, 2016 Sep.
Progestins and Discontinuation of Estrogen-Containing Oral Contraceptives for Long-Term Prophylaxis
Bork-2017	LTP data (Same study also listed above with treatment data)	Bork K, Wulff K, Witzke G, Hardt J. Treatment for hereditary angioedema with normal C1-INH and specific mutations in the F12 gene (HAE-FXII). Allergy. 72(2):320-324, 2017 Feb.
Special Populations: Pediatrics (From 2013 Search Results)
Kreuz-2012	C1-INH home therapy	Kreuz W, Rusicke E, Martinez-Saguer I, Aygoren-Pursun E, Heller C, Klingebiel T. Home therapy with intravenous human C1-inhibitor in children and adolescents with hereditary angioedema. Transfusion 2012 Jan;52(1):100-107.
